# Supplementary material for: The SCottish Alcoholic Liver disease Evaluation: A Population-Level Matched Cohort Study of Hospital-Based Costs, 1991-2011
Source: PLoS One. 2016 Oct 26;11(10):e0162980. doi: 10.1371/journal.pone.0162980 (PMC5082635; doi:10.1371/journal.pone.0162980)
Supplement: S1 Appendix — (XLSX) [file pone.0162980.s001.xlsx]

## Sheet: Sheet1
S1 Appendix: Incident rates by gender Men (blue, higher line) Women (red, lower line)
