# Supplementary material for: The SCottish Alcoholic Liver disease Evaluation: A Population-Level Matched Cohort Study of Hospital-Based Costs, 1991-2011
Source: PLoS One. 2016 Oct 26;11(10):e0162980. doi: 10.1371/journal.pone.0162980 (PMC5082635; doi:10.1371/journal.pone.0162980)
Supplement: S2 Appendix — (XLSX) [file pone.0162980.s002.xlsx]

## Sheet: Sheet1
S2 Appendix: Modelling of whether patient died during their incident ALD hospitalisation (logistic regression model)
	Incident ALD group	OR						Year of admission
	With decompensation	1.75439	1.63	1.9	<0.001			1992	0.720852	0.554201	0.937616	0.02
	hosp with, not for, ALD	1.21	1.2	1.22	<0.001			1993	1.00835	0.790288	1.28657	0.9
	Sex							1994	1.04545	0.824017	1.32639	0.7
	Women	1.08285	1.01772	1.15215	0.01			1995	0.934013	0.740987	1.17732	0.6
	Age group (years)							1996	0.989943	0.789353	1.24151	0.9
	40-49	1.63089	1.4292	1.86104	<0.001			1997	1.09929	0.880279	1.3728	0.4
	50-59	2.16769	1.90972	2.46052	<0.001			1998	0.990697	0.792168	1.23898	0.9
	60-69	2.86763	2.52238	3.26014	<0.001			1999	1.19421	0.960098	1.4854	0.1
	70+	3.64162	3.16308	4.19255	<0.001			2000	1.02417	0.822256	1.27567	0.8
	SIMD 2012 fifths							2001	0.929383	0.746	1.15785	0.5
	2	0.940471	0.870762	1.01576	0.1			2002	1.11008	0.893653	1.37892	0.3
	3	0.916791	0.839647	1.00102	0.05			2003	1.15965	0.935103	1.43811	0.2
	4	0.906437	0.818108	1.0043	0.06			2004	0.949591	0.763873	1.18046	0.6
	least deprived	0.895617	0.798512	1.00453	0.06			2005	0.929157	0.747635	1.15475	0.5
	Health board							2006	0.975572	0.786233	1.21051	0.8
	Ayrshire&Arran	1.07032	0.946668	1.21012	0.3			2007	0.847219	0.680008	1.05555	0.1
	Borders	0.992678	0.752121	1.31017	0.9			2008	0.777329	0.623071	0.969779	0.03
	Dumfries&Galloway	1.25137	1.0047	1.55861	0.05			2009	0.853692	0.684186	1.06519	0.2
	Fife	1.14538	0.990167	1.32493	0.07			2010	0.923468	0.739573	1.15309	0.5
	Forth Valley	1.30752	1.13656	1.50419	<0.001			2011	0.795702	0.633608	0.999264	0.05
	Grampian	1.00551	0.887185	1.1396	0.9
	Highland	1.14239	0.980344	1.33123	0.09
	Lanarkshire	1.158	1.05189	1.27481	0.003
	Lothian	0.930401	0.845842	1.02341	0.1
	Orkney	1.45081	0.741139	2.84003	0.3
	Shetland	0.962294	0.4692	1.97359	0.9
	Tayside	0.99366	0.87888	1.12343	0.9
	Western Isles	0.640045	0.367022	1.11617	0.1
	Comorbidities
	Alcohol related	0.515219	0.477626	0.555771	<0.001
	Diabetes	0.550559	0.473542	0.640102	<0.001
	Cancer	1.05685	0.926012	1.20618	0.4
	COPD	1.0256	0.925433	1.13662	0.6
	Chronic Heart Failure	1.42712	1.22719	1.65961	<0.001
	Atrial Fibrillation	0.681925	0.579716	0.802156	<0.001
	Essential Hypertension	0.687786	0.6174	0.766197	<0.001
	Renal Failure	4.85661	4.40845	5.35033	<0.001
	Coronary Heart Disease	0.899572	0.799236	1.0125	0.08
	Pulmonary Embolism&DVT	1.18389	0.969471	1.44573	0.1
	Cerebrovascular Disease	1.56511	1.36742	1.79139	<0.001
	Depression	0.359656	0.245276	0.527375	<0.001
The reference values are as shown below:
Sex: Men
Age Group: <40 years
Year of admission: 1991
SIMD 2012 fifths: most deprived fifths
Comorbidities - not having that particular comorbidity
Incident ALD group - ALD without decompensation
Year of discharge - 1991
Group - controls
Although Health Boards are included in the models they are not discussed in this article.
