# Supplementary material for: The SCottish Alcoholic Liver disease Evaluation: A Population-Level Matched Cohort Study of Hospital-Based Costs, 1991-2011
Source: PLoS One. 2016 Oct 26;11(10):e0162980. doi: 10.1371/journal.pone.0162980 (PMC5082635; doi:10.1371/journal.pone.0162980)
Supplement: S3 Appendix — (XLSX) [file pone.0162980.s003.xlsx]

## Sheet: Sheet1
S3 Appendix: Survival curves by severity group by gender
Survival curve since date of incident ALD admission - men
Survival curve since date of incident ALD admission – women
