# Supplementary material for: The SCottish Alcoholic Liver disease Evaluation: A Population-Level Matched Cohort Study of Hospital-Based Costs, 1991-2011
Source: PLoS One. 2016 Oct 26;11(10):e0162980. doi: 10.1371/journal.pone.0162980 (PMC5082635; doi:10.1371/journal.pone.0162980)
Supplement: S4 Appendix — (XLSX) [file pone.0162980.s004.xlsx]

## Sheet: Sheet1
S4 Appendix: Modelling of all-cause mortality after discharge from incident ALD hospitalisation (Cox regression model)
		HR	95% CI		p-value				HR	95% CI		p-value
	Incident ALD group							Year of discharge
	With decompensation	1.3	1.25	1.36	<0.001			1992	0.878049	0.847441	0.909762	0.2
	hosp with, not for, ALD	0.96	0.959	0.962	<0.001			1993	1.18169	1.10493	1.26378	0.2
	Sex							1994	1.70912	1.59119	1.83579	0.4
	Women	0.889655	0.861112	0.919143	<0.001			1995	1.13816	1.07728	1.20248	0.4
	Age group (years)							1996	1.22069	1.11758	1.3333	0.05
	40-49	1.26485	1.19421	1.33967	<0.001			1997	1.01143	0.930839	1.099	0.3
	50-59	1.49659	1.41552	1.5823	<0.001			1998	0.973941	0.920979	1.02995	0.1
	60-69	1.98328	1.87265	2.10044	<0.001			1999	1.2041	1.11136	1.30457	0.3
	70+	2.76546	2.58858	2.95442	<0.001			2000	0.98489	0.925048	1.0486	0.1
	SIMD 2012 fifths							2001	1.1935	1.06777	1.33404	0.1
	2	0.969204	0.931607	1.00832	0.1			2002	1.07697	0.990925	1.1705	0.06
	3	0.907624	0.867155	0.949982	<0.001			2003	0.941671	0.826864	1.07242	0.9
	4	0.887044	0.840821	0.935808	<0.001			2004	1.07129	0.957385	1.19874	0.2
	least deprived	0.829015	0.780443	0.88061	<0.001			2005	1.07408	0.959728	1.20205	0.3
	Health board							2006	1.05356	0.942202	1.17808	0.4
	Ayrshire&Arran	0.969615	0.90939	1.03383	0.3			2007	1.04997	0.943054	1.16901	0.2
	Borders	0.76771	0.661637	0.89079	<0.001			2008	1.11207	1.00086	1.23565	0.4
	Dumfries&Galloway	0.868998	0.765419	0.986594	0.03			2009	1.06058	0.954496	1.17846	0.8
	Fife	0.880231	0.81376	0.952132	0.001			2010	1.08105	0.972688	1.20149	0.2
	Forth Valley	0.922526	0.854387	0.996098	0.04			2011	1.05482	0.949094	1.17232	0.08
	Grampian	0.890162	0.83567	0.948207	<0.001
	Highland	0.83439	0.769707	0.90451	<0.001
	Lanarkshire	0.986361	0.937643	1.03761	0.6
	Lothian	0.90866	0.866036	0.953382	<0.001
	Orkney	1.03428	0.697598	1.53346	0.9
	Shetland	0.745467	0.510226	1.08917	0.1
	Tayside	0.92297	0.865157	0.984648	0.02
	Western Isles	0.624803	0.486793	0.801939	<0.001
	Comorbidities
	Alcohol related	0.515219	0.477626	0.555771	<0.001
	Diabetes	0.550559	0.473542	0.640102	<0.001
	Cancer	1.05685	0.926012	1.20618	0.4
	COPD	1.0256	0.925433	1.13662	0.6
	Chronic Heart Failure	1.42712	1.22719	1.65961	<0.001
	Atrial Fibrillation	0.681925	0.579716	0.802156	<0.001
	Essential Hypertension	0.687786	0.6174	0.766197	<0.001
	Renal Failure	4.85661	4.40845	5.35033	<0.001
	Coronary Heart Disease	0.899572	0.799236	1.0125	0.08
	Pulmonary Embolism&DVT	1.18389	0.969471	1.44573	0.1
	Cerebrovascular Disease	1.56511	1.36742	1.79139	<0.001
	Depression	0.359656	0.245276	0.527375	<0.001
The reference values are as shown below:
Sex: Men
Age Group: <40 years
Year of admission: 1991
SIMD 2012 fifths: most deprived fifths
Comorbidities - not having that particular comorbidity
Incident ALD group - ALD without decompensation
Year of discharge - 1991
Group - controls
Although Health Boards are included in the models they are not discussed in this article.
