# Supplementary material for: The SCottish Alcoholic Liver disease Evaluation: A Population-Level Matched Cohort Study of Hospital-Based Costs, 1991-2011
Source: PLoS One. 2016 Oct 26;11(10):e0162980. doi: 10.1371/journal.pone.0162980 (PMC5082635; doi:10.1371/journal.pone.0162980)
Supplement: S7 Appendix — (XLSX) [file pone.0162980.s007.xlsx]

## Sheet: Sheet1
S7 Appendix: Modelling post-incident daily costs (generalised linear model, log link)
Post-incidence daily costs are the sum of costs per person for all admissions after the incident admission divided by the number
of days of observation before the incident admission (excluding the incident admission)
		Cooefficient	95% CI		p-value
	Case	1	1	1	<0.001
	Sex
	Women	1	1	1	0.025
	Age group (years)
	40-49	1	1	1	<0.001
	50-59	1	1	1	<0.001
	60-69	1	1	1	<0.001
	70+	1	1	1	<0.001
	SIMD 2012 fifths
	Most deprived	1	1	1	<0.001
	2	1	1	1	<0.001
	3	1	1	1	<0.001
	4	1	1	1	0.006
		Coefficient	95% CI		p-value
	Year of admission
	1992	1	1	1	0.206
	1993	1	1	1	0.094
	1994	1	1	1	0.046
	1995	1	1	1	0.001
	1996	1	1	1	<0.001
	1997	1	1	1	<0.001
	1998	1	1	1	<0.001
	1999	1	1	1	<0.001
	2000	1	1	1	0.007
	2001	1	1	1	0.001
	2002	1	1	1	0.01
	2003	1	1	1	0.005
	2004	1	1	1	0.031
	2005	1	1	1	0.011
	2006	1	1	1	0.508
	2007	1	1	1	0.718
	2008	1	1	1	0.712
	2009	1	1	1	0.066
	2010	1	1	1	0.017
	2011	1	1	1	<0.001
	Constant	1	1	1	0.006
The reference values are as shown below:
Sex: Men
Age Group: <40 years
Year of admission: 1991
SIMD 2012 fifths: least deprived fifth
Comorbidities - not having that particular comorbidity
Incident ALD group - ALD without decompensation
Year of discharge - 1991
Group - controls
Although Health Boards are included in the models they are not discussed in this article.
