# Supplementary material for: The SCottish Alcoholic Liver disease Evaluation: A Population-Level Matched Cohort Study of Hospital-Based Costs, 1991-2011
Source: PLoS One. 2016 Oct 26;11(10):e0162980. doi: 10.1371/journal.pone.0162980 (PMC5082635; doi:10.1371/journal.pone.0162980)
Supplement: S8 Appendix — (XLSX) [file pone.0162980.s008.xlsx]

## Sheet: Sheet1
S8 Appendix: Modelling incident costs (generalised linear model, log link)
Cases only in this model
		Cooefficient	95% CI		p-value
	Incident ALD group
	with decompensation	1.25688	1.18	1.33	<0.001
	hosp with, not for, ALD	1.1327	1.13449	1.14	<0.001
	Sex
	Women	1	1	1	<0.001
	Age group (years)
	40-49	1	1	1	<0.001
	50-59	1	1	1	<0.001
	60-69	1	1	1	<0.001
	70+	1	1	1	<0.001
	SIMD 2012 fifths
	Most deprived	1	1	1	0.6
	2	1	1	1	0.181
	3	1	1	1	0.126
	4	1	1	1	0.142
		Coefficient	95% CI		p-value
	Year of admission
	1992	1	1	1	0.823
	1993	1	1	1	0.556
	1994	1	1	1	0.349
	1995	1	1	1	0.823
	1996	1	1	1	0.455
	1997	1	1	1	0.191
	1998	1	1	1	0.014
	1999	1	1	1	0.021
	2000	1	1	1	0.009
	2001	1	1	1	0.017
	2002	1	1	1	0.001
	2003	1	1	1	0.001
	2004	1	1	1	<0.001
	2005	1	1	1	<0.001
	2006	1	1	1	<0.001
	2007	1	1	1	<0.001
	2008	1	1	1	<0.001
	2009	1	1	1	<0.001
	2010	1	1	1	<0.001
	2011	1	1	1	<0.001
	Constant	1	8.52497	8.87107	<0.001
The reference values are as shown below:
Sex: Men
Age Group: <40 years
Year of admission: 1991
SIMD 2012 fifths: least deprived fifth
Comorbidities - not having that particular comorbidity
Incident ALD group - ALD without decompensation
Year of discharge - 1991
Group - controls
Although Health Boards are included in the models they are not discussed in this article.
